# Supplementary material for: Characterization of Aspergillus niger Isolated from the International Space Station
Source: mSystems. 2018 Sep 18;3(5):e00112-18. doi: 10.1128/mSystems.00112-18 (PMC6143729; doi:10.1128/mSystems.00112-18)
Supplement: TABLE S1 [file sys005182260st1.xlsx]

## Sheet: Sheet1
Accession	Gene names	Description	P-value	JSC-093350089/ATCC 1015 log2FC
145247738	An12g10720	catalase	8.33351e-05	3.71417
317025824	An01g15190	alcohol dehydrogenase	0.000216832	3.56421
145230375	An01g10790	conidiation-specific protein 10	4.72659e-05	3.53101
317036572	An16g02910	glycosyl hydrolase, family 92 protein	0.00344443	3.5304
145252072	An16g02360	aldo/keto reductase	0.00152137	3.19074
145233337	An02g09050	1,3-beta-glucanosyltransferase	0.00168348	2.9916
145248471	An13g03490	hypothetical protein ANI_1_436114	0.00033823	2.98741
317031079	An08g06730	hypothetical protein ANI_1_2072074	0.000214325	2.86449
317035952	An15g07240	beta-lactamase domain-containing protein	0.0001813	2.80366
145248756	An14g00880	ATPase family AAA domain-containing protein 1	0.00941185	2.7936
145242540	An09g05330	hypothetical protein ANI_1_1470084	0.00255028	2.7228
145231266	An01g15100	leucoanthocyanidin dioxygenase	0.00175909	2.70804
317036637	An16g04340	hypothetical protein ANI_1_1718144	0.000146672	2.659
145240261	An08g06620	hypothetical protein ANI_1_936074	0.00102369	2.60704
145251499	An15g07370	chitin binding domain protein Peritrophin-A	2.75675e-05	2.58708
145241590	An09g01230	hypothetical protein ANI_1_124084	0.00551634	2.54092
145236669	An06g01610	heat shock protein hsp9	0.000933945	2.50463
317032342	An11g06780	hypothetical protein ANI_1_900094	0.00570239	2.43278
317027023	An02g08300	hypothetical protein ANI_1_1182024	0.000919647	2.40653
145258598	An04g07500	hypothetical protein ANI_1_1196184	0.00370417	2.39639
317035998	An16g00700	gamma-glutamylputrescine oxidoreductase	0.00046974	2.38341
145228853	An01g03010	hypothetical protein ANI_1_2394014	0.00211617	2.35052
145257973	An04g05410	hypothetical protein ANI_1_896184	0.000427102	2.33237
317028033		hypothetical protein ANI_1_3234024	0.00693233	2.30582
145249354	An14g03920	putative mitochondrial 37S ribosomal protein MRPS12	0.0133373	2.28874
317035083	An14g04240	glycosyl hydrolase, family 92 protein	0.00662468	2.25409
317030113	An07g08640	alpha-1,3-glucanase/mutanase	0.00160298	2.22795
145249068	An14g02470	tripeptidyl-peptidase sed2	0.000676511	2.21889
145232097	pim1 An02g03760	lon protease	0.0158781	2.15271
317034381	An13g01260	alpha-1,2-mannosidase, putative subfamily	0.0026815	2.14597
145259456	An04g10280	phosphatidylserine decarboxylase	0.0161272	2.13967
145254104	An18g00530	hypothetical protein ANI_1_984164	0.000215346	2.12393
145257327	An04g03200	mannose-6-phosphate isomerase, class I	0.000497438	2.10387
145256645	An04g01070	hypothetical protein ANI_1_250184	0.000513169	2.10319
317033793	An12g03780	hypothetical protein ANI_1_1704104	0.027726	2.08447
145231274	An01g15140	agmatinase 2	0.00274386	2.07672
317031436	An09g01150	short-chain dehydrogenase	0.00102822	2.04335
145239249	An08g01520	aldehyde reductase (AKR1)	1.00251e-06	2.03226
145259387	An04g09990	oxidoreductase, short-chain dehydrogenase/reductase family	0.000161958	2.01593
317033510		stress responsive A/B barrel domain protein	0.00171876	2.01247
145243632	An11g03340	alpha-amylase A type-1/2	0.000167106	2.00496
145246342	An12g03440	glucose oxidase	7.38413e-06	1.99307
145232993	An02g07350	LEA domain protein	0.00193733	1.94793
145241079	An08g10820	aldehyde dehydrogenase	0.000932717	1.94118
145229829	An01g07980	hypothetical protein ANI_1_2772014	0.00426374	1.94014
145249868	An14g06500	dihydroxyacetone kinase (DakA)	0.0060109	1.87236
145240385	An08g07240	protein bli-3	6.03809e-05	1.83197
145251251	An15g06100	hypothetical protein ANI_1_1660134	0.00879308	1.81266
317036278	An16g07280	hypothetical protein ANI_1_960144	0.0220192	1.78773
317026237	An01g08080	hypothetical protein ANI_1_2780014	0.00028267	1.76762
145257739	An04g04700	hypothetical protein ANI_1_1862184	0.0138855	1.7641
145242704	lcl2 An09g06130	hypothetical protein ANI_1_788084	0.033851	1.76178
317029880	An07g03520	isoflavone reductase family protein, partial	0.000966693	1.7051
145237950	An07g05420	hypothetical protein ANI_1_1806064	0.000806256	1.69383
145230149	An01g09630	K+ channel tetramerisation domain containing protein	0.00371997	1.69125
317032935	An11g06080	beta-glucosidase F	0.000235766	1.67914
145237402	An07g02650	elongation factor 3	0.000124989	1.64402
145257113	An04g02490	folylpolyglutamate synthase	0.000456521	1.63542
145253114	An16g07710	hypothetical protein ANI_1_1988144	0.00916204	1.62426
317028031	An02g13300	hypothetical protein ANI_1_3232024	0.000199576	1.61351
317030559	An08g06630	hypothetical protein ANI_1_938074	0.00157277	1.6025
317025379	An01g05330	nuclear protein localization protein 4	0.0121611	1.60161
145236655	An06g01530	cell wall glucanase (Scw4)	0.000541525	1.60085
145240099	An08g05790	glycogen phosphorylase	0.000228403	1.59701
145255128	An18g04120	hypothetical protein ANI_1_1332164	0.00169783	1.59478
317025556	An01g08830	hypothetical protein ANI_1_1188014	0.0209685	1.5908
145238096	An07g06170	hypothetical protein ANI_1_1882064	0.0132598	1.58797
317035381	An15g02280	short-chain dehydrogenase/reductase	0.00354316	1.58605
145254173	An18g00820	O-methyltransferase	0.0137908	1.57247
145241057	An08g10710	proteasome regulatory particle subunit (RpnI)	3.09119e-05	1.56796
317035536	An15g07300	NACHT domain protein	2.80964e-05	1.5678
317037173	An18g02350	serine/threonine-protein phosphatase PP-X	0.00225954	1.55443
145252480	An16g04420	stress response protein (Ish1)	0.00155963	1.53196
145252298	An16g03500	hypothetical protein ANI_1_1646144	0.0016325	1.52945
145230535	cbhB An01g11660	1,4-beta-D-glucan cellobiohydrolase B	0.00523931	1.52943
145253511	An17g00390	hypothetical protein ANI_1_46154	0.00725439	1.51363
317030507	An08g05850	mitogen-activated protein kinase mpkC	0.00145575	1.49581
317026689	An02g02180	RING finger domain protein	0.0264076	1.48957
317028018	An02g13180	exo-beta-1,3-glucanase	0.000947634	1.4796
145237540	An07g03340	hydrophobin	0.00151915	1.46547
145233079	An02g07790	hypothetical protein ANI_1_1096024	0.000162662	1.4583
317035717	An15g03380	hypothetical protein ANI_1_1362134	0.0276221	1.45671
317036679	An16g05350	folic acid synthesis protein	0.0117215	1.45559
145246570	An12g04650	hypothetical protein ANI_1_584104	0.00476508	1.43469
145242118	An09g03890	2-hydroxyacid dehydrogenase UNK4.10	0.00134193	1.43199
145255427	An18g05070	26S proteasome regulatory subunit RPN6	0.000566966	1.42768
317037194	An18g02900	survival factor 1	3.11236e-05	1.42753
317035173	An14g06190	translation initiation factor eif-2b delta subunit	0.00301438	1.42529
145252086	An16g02430	tubulin-specific chaperone c	0.00322858	1.42186
317033385	An12g04830	coatomer subunit zeta	0.0492107	1.39805
317036987		import inner membrane translocase subunit TIM8	0.00202138	1.39582
317038033	An04g01450	L-lactate dehydrogenase	0.00735466	1.38821
145257132	mef1 An04g02550	elongation factor G	0.00453967	1.38204
317035506	An15g06660	COP9 signalosome complex subunit 5	0.0416656	1.37265
317037333	An18g05380	cAMP-dependent protein kinase	0.0034208	1.35023
145253781	An17g01740	SUMO activating enzyme (AosA)	0.0350509	1.34033
317029559	An07g08190	oxidoreductase, short-chain dehydrogenase/reductase family	0.0320055	1.33736
317034814	An14g06050	hypothetical protein ANI_1_830124	6.88573e-05	1.33247
145242174	An09g04170	protein sly1	0.00645485	1.3298
145249402	An14g04160	cofilin	0.000164364	1.31982
145253683	An17g01250	digA protein	0.0277692	1.31536
145245603	An11g11120	oxysterol-binding protein-like protein 1	0.00687558	1.31478
145255749	An18g06230	26S protease subunit rpt4	0.000266862	1.31122
317037145	An18g01780	flavohemoprotein	0.000562488	1.30729
145257101	mic60 An04g02460	mitochondrion protein	0.00196511	1.30425
317029144	An06g01170	AMP-binding enzyme	0.0326884	1.29843
145232813	An02g06430	phosphoketolase	0.0414058	1.29766
145248007	An13g01130	short-chain dehydrogenase	0.0027599	1.29345
145250283	An15g01155	hypothetical protein ANI_1_1168134	0.00134525	1.29196
317026341	An01g09970	hypothetical protein ANI_1_2954014	0.00335893	1.28805
145252218	An16g03100	t-complex protein 1 subunit zeta	0.00145562	1.28717
317036155	An16g04100	ccr4-Not transcription complex subunit (NOT1)	0.0114493	1.28408
317033069	An11g08510	hypothetical protein ANI_1_2358094	0.0213413	1.28366
317027139	An02g10780	RNA binding protein (Arp)	0.0227113	1.28063
145232947	int6 An02g07120	eukaryotic translation initiation factor 3 subunit E	5.00417e-07	1.27878
145247146	An12g07715	hypothetical protein ANI_1_926104	0.0305446	1.27625
145230081	An01g09290	neutral trehalase	0.0153833	1.27328
317029120	An06g00820	eukaryotic translation initiation factor subunit eIF2B-gamma	0.00960846	1.27281
317028877	An05g01140	hypothetical protein ANI_1_446044	4.37347e-05	1.26833
145230193	An01g09850	sin3-associated polypeptide Sap18	0.0240643	1.26732
145242502	An09g05130	tyrosinase	0.000497971	1.26581
145246054	An12g01900	DnaJ domain protein	0.00902036	1.26052
145251976	An16g01880	lipase	0.0216062	1.25734
145238632	An07g08890	sphingolipid long chain base-responsive protein PIL1	8.35216e-07	1.2568
145245717	An12g00320	adenine phosphoribosyltransferase	0.00143019	1.25339
317026065	An01g04470	PHD finger and BAH domain protein (Snt2)	0.0130018	1.24846
317025785	An01g14070	importin beta-1 subunit	0.0035041	1.24775
145248616	An14g00180	26S protease subunit rpt4	0.00400427	1.2453
317032487	An11g10380	proteasome regulatory particle subunit (RpnC)	0.0155812	1.24432
317031606	An09g05730	conidial yellow pigment biosynthesis polyketide synthase	0.00113798	1.24347
317035668	An15g02410	nmrA-like family protein	0.000270834	1.23181
317031334	An08g11070	extracellular invertase	0.00104054	1.22996
317034686	kapC An14g03010	transcription factor kapC	0.0395073	1.22421
145234330	An02g14040	hypothetical protein ANI_1_1938024	0.000685632	1.21667
317030097	An07g07970	serine/threonine-protein kinase srk1	0.000187734	1.2109
317032405	An11g08950	quinone oxidoreductase	0.0163087	1.20221
145244681	fmp52 An11g06680	protein fmp52	0.000538584	1.20017
317026514	An01g13510	hypothetical protein ANI_1_3256014	0.00405396	1.19694
317029526	An07g07560	peptide methionine sulfoxide reductase	0.00103684	1.19478
145245791	An12g00660	indoleamine 2,3-dioxygenase family protein	0.00112183	1.19238
145257911	An04g05220	ubiquinol-cytochrome c reductase complex 17 kd protein	0.00061129	1.19029
145239391	An08g02260	phosphoglycerate kinase	0.000325599	1.19001
317030632	An08g08370	alpha-1,2-mannosidase, putative subfamily	0.000665443	1.18789
145239595	An08g03270	coatomer subunit beta	0.00193528	1.18042
145239031	An08g00440	hypothetical protein ANI_1_44074	0.0020933	1.17868
145249408	An14g04190	1,4-alpha-glucan-branching enzyme	0.000623793	1.17815
317032665	An11g01750	hypothetical protein ANI_1_1674094	0.0187813	1.17802
145257444	An04g03700	hypothetical protein ANI_1_682184	0.00101481	1.16944
145253487	An17g00270	26S protease regulatory subunit 4	0.00169405	1.1685
145257943	An04g05320	proteasome activator subunit 4	0.000663145	1.16498
317026957	An02g07190	26S protease regulatory subunit 6B	0.00370265	1.16118
145246698	An12g05280	hypothetical protein ANI_1_1842104	0.0233291	1.15972
317027557	An02g04100	histone acetyltransferase type B catalytic subunit	4.49543e-05	1.15693
317038594	An04g03910	pre-mRNA-processing factor 39	0.00276728	1.15463
145236906	An07g00070	hypothetical protein ANI_1_8064	0.000434887	1.15199
317030063	An07g07310	translation factor pelota	0.0301998	1.14989
317029477	An07g06080	casein kinase I hhp1	0.0137478	1.14762
145229387	An01g05780	ruvB-like helicase 2	0.00113002	1.14558
145254879	An18g03290	phosphatase PP2A regulatory subunit A	5.44318e-05	1.14527
317031083	An08g06810	shikimate dehydrogenase	0.000369063	1.14464
145229931	An01g08520	sorting nexin-4	0.0396954	1.14045
145254807	An18g03010	26S proteasome regulatory subunit rpn-1	1.53581e-06	1.13621
145236725	An06g01890	hit family protein 1	0.00163862	1.13574
317035910	An15g06440	importin subunit alpha-1	0.0105327	1.13403
317030543	An08g06450	DCG1-like protein	0.00130279	1.12328
145237594	An07g03610	hypothetical protein ANI_1_442064	0.00318402	1.12188
145234494	An02g14890	cyclase	0.0209086	1.11975
317026187	An01g07110	glutathione transferase	0.00170652	1.11505
317036310	An16g07850	small nuclear ribonucleoprotein G	0.0483873	1.11364
145239407		hypothetical protein ANI_1_348074	0.01624	1.10973
145233373	nop58 An02g09260	nucleolar protein 58	0.024234	1.10767
317027970	An02g12420	hypothetical protein ANI_1_3132024	0.00475049	1.10745
145233847	tif1 tif41 An02g11680	ATP-dependent RNA helicase eIF4A	0.00057537	1.10072
145238949	An08g00010	porphobilinogen synthase	0.00312338	1.09744
145245319	An11g09690	proteasome regulatory particle subunit (RpnE)	0.0171803	1.09699
317036939	An17g01410	chromatin structure-remodeling complex subunit snf2	0.00312139	1.09493
145246454	An12g04020	acetyl-CoA carboxylase	0.000289064	1.09353
317027076	An02g09090	aldose 1-epimerase	0.00192234	1.08943
145244210	An11g06230	alcohol dehydrogenase	6.26288e-05	1.08943
145253422	An16g09260	heat shock protein	0.000820014	1.08612
145239377	An08g02180	aldo/keto reductase	0.00145228	1.08603
317037760	An18g06390	hypothetical protein ANI_1_1462164	0.0126475	1.08531
145233035	An02g07570	protein KES1	0.00248651	1.08286
145230804	An01g12600	transcription initiation factor TFIID, 31kD subunit	0.0311788	1.07967
145237544	An07g03360	WW domain protein	0.000869996	1.07888
317029631	An07g09390	nuclear movement protein nudC	0.0032783	1.07828
317029345	An07g02980	COMPASS complex subunit Sdc1	0.00367179	1.07706
317035897	An15g06020	ubiquitin-activating enzyme E1 1	6.0212e-06	1.07257
317029286	An07g01580	mRNA transport regulator (Mtr10)	0.00336527	1.07042
145229539	An01g06530	branched-chain-amino-acid aminotransferase TOXF	0.0019182	1.06992
145232965	pepE An02g07210	vacuolar protease A	8.4933e-06	1.06676
317032004	An09g05110	NRPS-like	0.000688304	1.0639
317034753	An14g04770	protein phosphatase 2C	0.000120587	1.06214
145248642	An14g00310	succinyl-CoA ligase [GDP-forming] subunit beta	0.00128872	1.06162
145230215	xlnD xylA An01g09960	exo-1,4-beta-xylosidase xlnD	0.00604205	1.05657
145253761	An17g01640	1-(5-phosphoribosyl)-5-[(5-phosphoribosylamino)methylideneamino] imidazole-4-carboxamide isomerase	0.000328346	1.05619
317037370	An18g05820	CBS/PB1 domain-containing protein	0.0109564	1.05286
317032700	An11g02470	C3HC zinc finger protein	0.00506753	1.05176
145250163	An15g00560	actin	0.00216041	1.04958
145238876	adk1 An07g10100	adenylate kinase 1	0.000919024	1.04717
145236020	An05g00810	tubulin-specific chaperone Rbl2	0.00646975	1.04069
317028775	An05g00930	NADP-dependent malic enzyme MaeA	0.022473	1.03632
317033546	An12g10830	cupin domain protein	0.000116541	1.03555
317030511	An08g05870	cullin	0.00114633	1.03539
317035489	An15g06370	t-complex protein 1 subunit alpha	0.00614312	1.03396
145232151	An02g03940	transcriptional corepressor Cyc8	0.0104749	1.03338
145248994	An14g02100	cell wall serine-threonine-rich galactomannoprotein Mp1	0.00294757	1.03204
145252216	An16g03090	nucleolar protein 56	0.00712119	1.02991
145234420	An02g14520	GMP synthase [glutamine-hydrolyzing]	0.00775039	1.02847
145256121	dbp5 An10g00360	ATP-dependent RNA helicase dbp5	0.000431916	1.02846
145239097	An08g00770	CUE domain protein	0.00791828	1.02837
145229087	An01g04240	60S acidic ribosomal protein P0	3.71044e-06	1.01956
317037316	An18g05000	pathogenesis associated protein Cap20	0.0220022	1.01885
145243488	An11g02690	C6 finger domain protein	0.000389304	1.01649
145237500	xkiA An07g03140	D-xylulose kinase A	0.00277581	1.0155
145238840	An07g09920	glutamate synthase [NADPH]	0.000888811	1.01289
145233309	An02g08920	t-complex protein 1 subunit gamma	0.00207781	1.01017
145247210	sub2 An12g08030	ATP-dependent RNA helicase sub2	0.00132754	1.00948
145234069	An02g12760	26S protease regulatory subunit 7	0.00309092	1.0072
145230219	An01g09980	Asp-hemolysin	0.0017184	1.00706
145238878	An07g10110	26S proteasome regulatory subunit RPN8	0.00094899	1.00442
317038005		iron sulfur cluster assembly protein 1	0.00853768	1.00404
317037289	An18g04570	protein clp1	0.0316424	1.001
317034782	An14g05340	cell wall glycosyl hydrolase YteR	0.00156278	-1.00375
145255762	An18g06290	sarcoplasmic/endoplasmic reticulum calcium ATPase 1	6.67024e-05	-1.01636
145232491	An02g05540	L-kynurenine/alpha-aminoadipate aminotransferase	0.0209123	-1.01773
145252112	An16g02560	penicillin-binding protein	0.00434469	-1.01928
145244026	An11g05340	fructosyl amine:oxygen oxidoreductase	0.0111333	-1.03304
145242728	An09g06250	vacuolar aspartyl aminopeptidase Lap4	6.14929e-05	-1.03582
145256130	An10g00400	1,3-beta-glucanosyltransferase gel1	0.00019995	-1.03971
317034978	An14g02080	hypothetical protein ANI_1_1206124	0.0013596	-1.04375
145249980	An14g07060	nitroreductase family protein	0.0194817	-1.05449
145233787	An02g11390	extracellular serine-rich protein	0.000529718	-1.05604
145237794	An07g04620	hypothetical protein ANI_1_568064	0.0311328	-1.06192
145255020	An18g03780	peptidase family M28 family	0.0146249	-1.06943
317034608	An14g00820	hypothetical protein ANI_1_140124	0.00746263	-1.07112
145245639	httA hta1 An11g11300	histone H2A	0.0032441	-1.07541
145237586	An07g03570	L-xylulose reductase	0.00844266	-1.0778
145252806	An16g06100	glutathione S-transferase	0.00668575	-1.07905
145238310	An07g07280	catechol 1,2-dioxygenase	0.043484	-1.08052
317026095	An01g05340	minor allergen Alt a 7	0.000104725	-1.09381
145257940	An04g05310	V-type proton ATPase subunit a	0.0181194	-1.09634
317030140	An07g09040	mucin-7 precursor	0.0467085	-1.10796
145233383	An02g09310	stomatin family protein	0.000420647	-1.11397
317025870	An01g00610	hypothetical protein ANI_1_2124014	0.0279201	-1.11526
145249914	An14g06730	protein rds1	0.0140427	-1.11873
145231006	An01g13660	laccase-1	0.0493315	-1.12512
317036259	An16g06800	endoglucanase A	0.00503714	-1.12539
145243642	An11g03390	hypothetical protein ANI_1_1812094	0.0310253	-1.13379
317028201	An03g03650	hypothetical protein ANI_1_430034	0.00393926	-1.13476
145230461	An01g11270	2-amino-3-carboxymuconate-6-semialdehyde decarboxylase	0.0393151	-1.1418
317036232	An16g05570	aspartate aminotransferase, cytoplasmic	0.00797566	-1.14727
145244885	An11g07380	phenazine biosynthesis-like protein	0.0234812	-1.14976
317030142	An07g09050	thiJ/PfpI family protein	0.0404545	-1.16738
145230551	An01g11740	dipeptidase	0.000169822	-1.17327
145255597	An18g05640	high expression lethality protein Hel10	0.00505431	-1.17405
145229807	An01g07870	immunogenic protein	4.00941e-05	-1.18076
145252530	An16g04690	40S ribosomal protein S17	0.000440441	-1.1846
317032556	An11g11290	LYR family protein	0.0086474	-1.18752
145259059	An04g08980	60S ribosomal protein L43	0.00853431	-1.18768
145231345	An02g00190	amidase	0.00921483	-1.18979
145234709	An03g01010	aorsin	0.0274521	-1.19587
145241960	An09g03100	alpha-amylase	0.00519292	-1.20428
145231699	cyc An02g01830	cytochrome c	0.00934495	-1.21417
317037381	An18g06050	casein kinase I	0.0175676	-1.21491
145254958	bglA bgl1 An18g03570	beta-glucosidase A	0.000257681	-1.2151
145234573	An03g00280	tyrosinase	0.00590115	-1.21774
317038323	An04g06930	alpha-amylase A type-1/2	0.00117763	-1.2203
317033262	An12g00640	V-type proton ATPase subunit G	0.00670093	-1.2366
145256170	An10g00510	S-(hydroxymethyl)glutathione dehydrogenase	3.75397e-05	-1.25043
145242826	An09g06710	O-acetylhomoserine (thiol)-lyase	0.00329453	-1.2594
317029410	An07g04320	D-arabinitol dehydrogenase ArbD	0.00079244	-1.26508
317036322	An16g08100	ureidoglycolate hydrolase	0.0233676	-1.30785
145248912	An14g01685	hypothetical protein ANI_1_268124	0.0170899	-1.32382
317028285	An03g05070	agmatinase 1	0.001154	-1.34751
145256175	An10g00530	inositol-3-phosphate synthase	0.00334316	-1.35176
145241486	An09g00650	hypothetical protein ANI_1_54084	0.039841	-1.36727
317030966	An08g04490	serine peptidase	0.010152	-1.3746
145229307	An01g05370	hypothetical protein ANI_1_686014	0.00450116	-1.37748
145245013	An11g08080	O-methyltransferase	0.00030103	-1.38311
317036697	An16g05740	alpha/beta hydrolase	0.0440036	-1.39294
145230716	lacA An01g12150	beta-galactosidase E	3.62032e-06	-1.40308
317027373	An02g00610	hydrolase	0.00135434	-1.4129
317031597	An09g05650	hypA-like protein	0.0372174	-1.41553
145234164	An02g13220	lysophospholipase 1	0.000866502	-1.41601
145247995	An13g01070	40S ribosomal protein S28	0.00913903	-1.42185
145255551	An18g05480	alcohol oxidase	0.000184075	-1.42833
317032272	An11g04730	proline iminopeptidase	0.00186566	-1.44
145249454	An14g04420	oxidoreductase	0.0138753	-1.45335
145237722	An07g04260	hydroxymethylglutaryl-CoA synthase	0.024058	-1.46694
145239457	An08g02590	GPI anchored protein	0.00688188	-1.48335
145246822	An12g05960	extracellular serine carboxypeptidase	0.00021378	-1.48734
145247260	inuE inu1 An12g08280	inulinase	0.000354717	-1.50254
145253497	An17g00320	GRAM domain protein	0.00458918	-1.52329
317026553	An01g14210	hypothetical protein ANI_1_3330014	0.000638286	-1.52899
145257405	An04g03530	short-chain dehydrogenase	5.0949e-06	-1.53429
145243362	An11g02100	hypothetical protein ANI_1_1704094	0.000541951	-1.53643
317034648	An14g01770	beta-glucosidase M	0.000768007	-1.53758
317029983	An07g05660	hypothetical protein ANI_1_1834064	0.00410514	-1.54825
317029414	An07g04570	hypothetical protein ANI_1_562064	0.00540599	-1.56022
145237148	An07g01320	antifungal protein	0.0183293	-1.5941
145243268	An11g01660	hypothetical protein ANI_1_234094	0.00252948	-1.65464
145253424	An16g09270	cyclin-dependent kinase regulatory subunit	0.0366264	-1.66447
145242946	bglM An11g00200	beta-glucosidase M	0.00807343	-1.69029
145237852	An07g04900	integral membrane protein	0.0363309	-1.6944
317034684	An14g02980	hypothetical protein ANI_1_428124	0.000524098	-1.69588
145251692	An16g00440	isoflavone reductase family protein	0.0347797	-1.74796
145253344	An16g08870	triacylglycerol lipase	0.000187143	-1.75032
317026828	An02g04690	serine-type carboxypeptidase F	0.00288285	-1.77782
317031483	An09g03120	hypothetical protein ANI_1_366084	0.0261923	-1.80607
145238644	eglB An07g08950	endo-beta-1,4-glucanase B	0.00217871	-1.81907
317025162	An01g00200	succinyl-CoA:3-ketoacid-coenzyme A transferase 1	5.7724e-05	-1.84316
317035725	An15g03550	endo-arabinase	2.23284e-05	-1.91217
145245143	An11g08790	hypothetical protein ANI_1_2380094	0.00055456	-1.91368
317026978	An02g07610	sugar transporter	0.00130274	-1.92822
317030972	An08g04540	hypothetical protein ANI_1_1918074	0.000408862	-1.93297
317032394	An11g08150	O-methyltransferase	0.000128334	-1.93998
317026364	An01g10730	heme/steroid binding domain protein	0.0040647	-1.97627
145231240	An01g14960	L-asparaginase	2.49625e-05	-2.05076
145243902	An11g04720	tyrosine decarboxylase	0.00637263	-2.07096
145252836	An16g06270	hypothetical protein ANI_1_1860144	0.0223959	-2.11852
145230241	An01g10100	hypothetical protein ANI_1_2964014	0.00225963	-2.17176
145256057	An10g00170	short-chain dehydrogenase/reductase family protein	0.00356981	-2.26584
145248858	An14g01410	hypothetical protein ANI_1_1140124	0.00313268	-2.30456
317028479	An03g02530	hypothetical protein ANI_1_1168034	0.000289829	-2.31484
145231160	An01g14550	cyanide hydratase	0.000337751	-2.3354
145251712	An16g00550	cyanide hydratase	0.000334993	-2.34375
317029107	An06g00710	hypothetical protein ANI_1_420054	0.00200163	-2.66894
145233749	An02g11180	hypothetical protein ANI_1_1558024	2.61058e-05	-2.82557
317035534	An15g07230	hypothetical protein ANI_1_992134	4.34248e-05	-2.96407
145234691	An03g00920	NAD dependent epimerase/dehydratase family protein	0.000121859	-3.01075
317028477	An03g02500	hypothetical protein ANI_1_1164034	5.6634e-05	-3.42841
