# Supplementary material for: Characterization of Aspergillus niger Isolated from the International Space Station
Source: mSystems. 2018 Sep 18;3(5):e00112-18. doi: 10.1128/mSystems.00112-18 (PMC6143729; doi:10.1128/mSystems.00112-18)
Supplement: TABLE S2 [file sys005182260st2.xlsx]

## Sheet: file-7
ID	Name	Bgd count	Result count	Result gene list	Pct of bgd	Fold enrichment	Odds ratio	P-value	Benjamini	Bonferroni
GO:0005975	carbohydrate metabolic process	465	22	An01g09290,An01g09960,An01g11660,An02g06430,An02g09050,An02g09090,An04g03200,An06g01530,An07g03140,An07g08640,An08g02260,An08g05790,An08g08370,An08g11070,An11g03340,An11g06080,An13g01260,An14g04190,An14g04240,An14g06500,An16g02910,An18g05380,	4.7	3.05	3.28	5.54974e-06	4.31467e-05	8.32461e-05
GO:0022607	cellular component assembly	360	19	An01g04240,An01g05780,An01g12600,An02g03760,An02g07120,An02g07190,An02g12760,An04g05320,An05g00810,An06g01610,An07g08890,An08g05850,An09g05730,An11g09690,An14g00180,An15g00560,An17g00270,An18g02900,An18g06230,	5.3	3.4	3.63	5.7529e-06	4.31467e-05	8.62935e-05
GO:0009056	catabolic process	585	24	An01g04470,An01g05330,An01g08520,An01g09290,An01g09960,An01g11660,An02g03760,An02g07190,An02g07210,An02g12760,An07g07310,An08g02260,An08g05790,An08g05870,An08g11070,An11g03340,An11g09690,An14g00180,An14g06500,An16g01880,An17g00270,An18g03010,An18g05380,An18g06230,	4.1	2.65	2.85	2.0238e-05	0.00010119	0.00030357
GO:0065003	macromolecular complex assembly	267	15	An01g04240,An01g05780,An01g12600,An02g03760,An02g07120,An02g07190,An02g12760,An04g05320,An05g00810,An08g05850,An11g09690,An14g00180,An17g00270,An18g02900,An18g06230,	5.6	3.62	3.82	2.88808e-05	0.000108303	0.000433212
GO:0006461	protein complex assembly	171	11	An02g03760,An02g07120,An02g07190,An02g12760,An04g05320,An05g00810,An11g09690,An14g00180,An17g00270,An18g02900,An18g06230,	6.4	4.15	4.32	0.00011149	0.00033447	0.00167235
GO:0006913	nucleocytoplasmic transport	87	7	An01g14070,An08g05850,An12g04020,An12g08030,An15g06020,An15g06440,An16g09260,	8	5.19	5.33	0.000584323	0.00146081	0.00876484
GO:0006950	response to stress	689	22	An01g04470,An01g05330,An01g09290,An02g04100,An02g07210,An06g01530,An06g01610,An07g07560,An07g07970,An07g08890,An08g05790,An08g05850,An12g08030,An12g10720,An14g00180,An15g00560,An16g04420,An16g09260,An17g01740,An18g02900,An18g05380,An18g06230,	3.2	2.06	2.18	0.00130687	0.00280044	0.0196031
GO:0044403	symbiosis, encompassing mutualism through parasitism	57	5	An01g09980,An06g01530,An08g02260,An16g09260,An18g05380,	8.8	5.66	5.77	0.00253101	0.00474564	0.0379651
GO:0034641	cellular nitrogen compound metabolic process	1590	38	An01g04240,An01g05780,An01g12600,An02g04100,An02g09260,An02g12420,An02g14520,An02g14890,An04g02490,An04g02550,An04g03200,An04g03910,An04g05220,An06g01890,An07g02650,An07g07310,An07g10100,An08g00010,An08g02260,An09g05110,An11g08510,An12g00320,An12g08030,An12g10720,An14g00180,An14g03920,An14g04770,An15g00560,An16g02360,An16g03090,An16g04420,An16g05350,An16g07850,An16g09260,An17g00270,An17g01410,An1…	2.4	1.54	1.66	0.00499643	0.00785803	0.0749464
GO:0044281	small molecule metabolic process	922	25	An01g06530,An02g09090,An02g12420,An02g14520,An02g14890,An04g02490,An04g05220,An05g00930,An06g01890,An07g09920,An07g10100,An08g02260,An08g06810,An09g05110,An09g05730,An12g00320,An12g03440,An12g04020,An12g10720,An14g06500,An15g07240,An16g02360,An16g05350,An17g01640,An18g00530,	2.7	1.75	1.85	0.00523869	0.00785803	0.0785803
GO:0006464	cellular protein modification process	482	15	An01g04470,An01g12600,An02g04100,An07g06080,An07g07970,An08g00440,An08g05850,An11g09690,An14g04770,An15g00560,An15g06020,An15g06660,An17g01740,An18g02350,An18g05380,	3.1	2.01	2.08	0.00942688	0.0128548	0.141403
GO:0016192	vesicle-mediated transport	198	8	An01g08520,An02g07570,An07g08890,An08g03270,An09g04170,An12g04830,An15g00560,An17g01250,	4	2.61	2.67	0.0139043	0.0173804	0.208565
GO:0006457	protein folding	67	4	An02g08920,An15g06370,An16g03100,An16g09260,	6	3.85	3.9	0.0231961	0.0267647	0.347941
GO:0051276	chromosome organization	240	8	An01g04470,An01g05780,An01g12600,An02g04100,An14g00180,An15g00560,An15g06440,An18g02900,	3.3	2.15	2.19	0.0368188	0.0394487	0.552282
GO:0006091	generation of precursor metabolites and energy	84	4	An04g05220,An08g02260,An08g05790,An14g04190,	4.8	3.07	3.11	0.0456998	0.0456998	0.685497
